# Supplementary material for: Through a Horse’s Eyes: Investigating Cognitive Bias and Responses to Humans in Equine-Assisted Interventions
Source: Animals (Basel). 2025 Feb 19;15(4):607. doi: 10.3390/ani15040607 (PMC11851653; doi:10.3390/ani15040607)
Supplement: Supplementary file 1 [file animals-15-00607-s001.zip]

Archive with 3 entries (3 files):
- animals-3394614-supplementary.pdf
- Video S1 - Go.mp4
- Video S2 - No go.mp4
